# Supplementary material for: Impaired NK Cell Responses to Pertussis and H1N1 Influenza Vaccine Antigens in Human Cytomegalovirus-Infected Individuals
Source: J Immunol. 2015 Apr 8;194(10):4657–67. doi: 10.4049/jimmunol.1403080 (PMC4416741; doi:10.4049/jimmunol.1403080)
Supplement: Data Supplement [file JI_1403080.zip]

Archive with 2 entries (2 files):
- JI_1403080_Supplemental_Figures_1.pdf
- manifest.xml
